# Supplementary material for: Commercial head-mounted display virtual reality for upper extremity rehabilitation in chronic stroke: a single-case design study
Source: J Neuroeng Rehabil. 2020 Nov 23;17:154. doi: 10.1186/s12984-020-00788-x (PMC7686731; doi:10.1186/s12984-020-00788-x)
Supplement: Supplementary file 3 — Additional file 3. The excel file with primary outcomes which was imported to R for the Tau-U analysis. [file 12984_2020_788_MOESM3_ESM.xlsx]

## Sheet: data
ID	Measurement#	Phase	ARAT	BBT	ABILHAND	KinTMT	KinNMU	KinTD
1	1	1	54	32
1	2	1	53	40	0.242	9.94	14.71	3.99
1	3	1	54	38	1.303	8.58	12.5	7
1	4	1	54	38	1.095	7.47	11.9	6.1
1	5	1	55	39	0.869	7.69	9.89	2.8
1	6	2	57	37	0.916	7.97	12.22	4.12
1	7	2	57	40	1.298	6.97	9.22	3.15
1	8	2	57	43	1.321	8	12.38	3.31
1	9	2	57	42	1.494	7.82	11.67	3.84
1	10	2	57	40	1.514	7.72	10.4	3.74
1	11	2	57	40	1.735	7.79	11.4	3.26
1	12	2	57	43	1.799	8.21	12.2	4.51
1	13	2	57	37	1.514	7.43	9.3	4.81
1	14	2	57	45	1.514	7.42	10.9	4.83
1	15	2	57	39	1.557	7.6	10.9	3.28
2	1	1		1		0	0	0
2	2	1	7	0	1.218	0	0	0
2	3	1	6	1	0.803	0	0	0
2	4	1	5	0	1.773	0	0	0
2	5	1	6	0	1.603	0	0	0
2	6	2	6	1	1.199	0	0	0
2	7	2				0	0	0
2	8	2	5	0	1.098	0	0	0
2	9	2	6	0	1.44	0	0	0
2	10	2	7	1	1.342	0	0	0
2	11	2	8	0	1.44	0	0	0
2	12	2	7	0	1.284	0	0	0
2	13	2	9	1	1.342	0	0	0
2	14	2	6	0	1.249	0	0	0
2	15	2	9	2	1.181	0	0	0
3	1	1	20	11	0.101	19.04	28.14	19.25
3	2	1	27	7	-0.591	20.77	35.44	14.85
3	3	1	25	12	-0.198	16.38	25.44	16.78
3	4	1	27	15	-0.198	12.45	18	21.9
3	5	1	28	10	-0.139	14.53	21	16.88
3	6	2	28	4	0.015	12.71	19.5	20.96
3	7	2	30	10	0.25	11.79	16.33	22.22
3	8	2	30	8	0.101	11.8	17.67	22.6
3	9	2	35	7	0.325	12.93	21.3	24.36
3	10	2	33	15	0.484	16.89	19.89	21.87
3	11	2	33	10	0.484	10.85	15.89	8.75
3	12	2	35	11	0.325	12.01	15.6	15.75
3	13	2	35	12	0.325	13.45	19	9.86
3	14	2	40	17	0.484	10.83	14.2	9.31
3	15	2	37	12	0.979	9.01	12.5	9.09
4	1	1	17	4	-1.374	0	0	0
4	2	1	20	10	-0.512	0	0	0
4	3	1	24	12	-0.119	0	0	0
4	4	1	20	10	0.064	0	0	0
4	5	1	20	12	-0.375	0	0	0
4	6	2	21	11	0.391	0	0	0
4	7	2	21	3	0.391	0	0	0
4	8	2	24	9	0.391	0	0	0
4	9	2	22	14	0.429	0	0	0
4	10	2	35	17	0.391	0	0	0
4	11	2				0	0	0
4	12	2				0	0	0
4	13	2				0	0	0
4	14	2	22	12	0.565	0	0	0
4	15	2	27	15	0.429	0	0	0
5	1	1	53	33	2.49	8.86	9.56	8.93
5	2	1	53	30	3.322	9.05	9	7.19
5	3	1	55	31	4.348	8.66	8	7.55
5	4	1	50	31	5.955	7.53	8.25	8.53
5	5	1	55	32	5.846	7.75	7.88	6.37
5	6	2	55	32	5.696	7.09	6.9	5.93
5	7	2	56	31	4.348	7.45	7.5	5.99
5	8	2	56	33	3.758	7.36	7.78	6.6
5	9	2	57	38	4.346	6.78	6.56	8
5	10	2	57	36	4.348	7.23	7.7	6.82
5	11	2	57	35	3.758	6.37	6.25	7.32
5	12	2	57	34	4.333	7.27	7.11	6.93
5	13	2	57	37	4.348	6.99	7.18	6.67
5	14	2	57	35	4.333	7.41	7.56	8.05
5	15	2	57	41	4.348	6.95	6.4	6.91
6	1	1	42	30	-0.24	8.83	12.25	5.41
6	2	1	37	29	-0.375	9.98	13.78	7.66
6	3	1	37	32	0.135	10	14.38	5.89
6	4	1	37	33	0.246	9.4	14.33	7.38
6	5	1	37	35	-0.119	9.27	12.64	6.76
6	6	2	39	34	-0.119	9.68	13.6	6.78
6	7	2	40	30	0.008	9.95	12.8	4.98
6	8	2	41	35	0.135	9.38	11.45	5.92
6	9	2
6	10	2	41	28	0.263	9.74	12.56	4.94
6	11	2
6	12	2
6	13	2	44	34	0.135	9.98	13.33	5.47
6	14	2	43	32	0.135	10.3	13.18	5.16
6	15	2	45	32	0.263	9.12	12.33	5.42
7	1	1	3	0	2.436	0	0	0
7	2	1	3	0	1.523	0	0	0
7	3	1	3	0	1.788	0	0	0
7	4	1	3	0	1.494	0	0	0
7	5	1	3	0	1.181	0	0	0
7	6	2	3	0	1.342	0	0	0
7	7	2	3	0	1.342	0	0	0
7	8	2				0	0	0
7	9	2				0	0	0
7	10	2				0	0	0
7	11	2				0	0	0
7	12	2				0	0	0
7	13	2				0	0	0
7	14	2				0	0	0
7	15	2	3	0	1.347	0	0	0
