# Supplementary material for: Commercial head-mounted display virtual reality for upper extremity rehabilitation in chronic stroke: a single-case design study
Source: J Neuroeng Rehabil. 2020 Nov 23;17:154. doi: 10.1186/s12984-020-00788-x (PMC7686731; doi:10.1186/s12984-020-00788-x)
Supplement: Supplementary file 4 — Additional file 4. This excel file contains all data which was generated with or analyzed in this study. It is divided into 3 tabs: Primary outcomes, Additional assessments, and Training sessions. [file 12984_2020_788_MOESM4_ESM.xlsx]

## Sheet: Primary outcomes
Participant	Timepoint (week)	Phase	ARAT	BBT	ABILHAND	KinTMT	KinNMU	KinTD
P1	1	A	54	32
P1	2	A	53	40	0.242	9.94	14.71	3.99
P1	3	A	54	38	1.303	8.58	12.5	7
P1	4	A	54	38	1.095	7.47	11.9	6.1
P1	5	A	55	39	0.869	7.69	9.89	2.8
P1	6	B	57	37	0.916	7.97	12.22	4.12
P1	7	B	57	40	1.298	6.97	9.22	3.15
P1	8	B	57	43	1.321	8	12.38	3.31
P1	9	B	57	42	1.494	7.82	11.67	3.84
P1	10	B	57	40	1.514	7.72	10.4	3.74
P1	11	B	57	40	1.735	7.79	11.4	3.26
P1	12	B	57	43	1.799	8.21	12.2	4.51
P1	13	B	57	37	1.514	7.43	9.3	4.81
P1	14	B	57	45	1.514	7.42	10.9	4.83
P1	15	B	57	39	1.557	7.6	10.9	3.28
P1	6 months	Follow-up	57	41	1.912	8.27	11.45	4.15
P2	1	A		1
P2	2	A	7	0	1.218
P2	3	A	6	1	0.803
P2	4	A	5	0	1.773
P2	5	A	6	0	1.603
P2	6	B	6	1	1.199
P2	7	B
P2	8	B	5	0	1.098
P2	9	B	6	0	1.44
P2	10	B	7	1	1.342
P2	11	B	8	0	1.44
P2	12	B	7	0	1.284
P2	13	B	9	1	1.342
P2	14	B	6	0	1.249
P2	15	B	9	2	1.181
P2	6 months	Follow-up	9	0	0.615
P3	1	A	20	11	0.101	19.04	28.14	19.25
P3	2	A	27	7	-0.591	20.77	35.44	14.85
P3	3	A	25	12	-0.198	16.38	25.44	16.78
P3	4	A	27	15	-0.198	12.45	18	21.9
P3	5	A	28	10	-0.139	14.53	21	16.88
P3	6	B	28	4	0.015	12.71	19.5	20.96
P3	7	B	30	10	0.25	11.79	16.33	22.22
P3	8	B	30	8	0.101	11.8	17.67	22.6
P3	9	B	35	7	0.325	12.93	21.3	24.36
P3	10	B	33	15	0.484	16.89	19.89	21.87
P3	11	B	33	10	0.484	10.85	15.89	8.75
P3	12	B	35	11	0.325	12.01	15.6	15.75
P3	13	B	35	12	0.325	13.45	19	9.86
P3	14	B	40	17	0.484	10.83	14.2	9.31
P3	15	B	37	12	0.979	9.01	12.5	9.09
P3	6 months	Follow-up	33	14	1.347	14.3	18.54	16.55
P4	1	A	17	4	-1.374
P4	2	A	20	10	-0.512
P4	3	A	24	12	-0.119
P4	4	A	20	10	0.064
P4	5	A	20	12	-0.375
P4	6	B	21	11	0.391
P4	7	B	21	3	0.391
P4	8	B	24	9	0.391
P4	9	B	22	14	0.429
P4	10	B	35	17	0.391
P4	11	B
P4	12	B
P4	13	B
P4	14	B	22	12	0.565
P4	15	B	27	15	0.429
P4	6 months	Follow-up	27	15	0.027
P5	1	A	53	33	2.49	8.86	9.56	8.93
P5	2	A	53	30	3.322	9.05	9	7.19
P5	3	A	55	31	4.348	8.66	8	7.55
P5	4	A	50	31	5.955	7.53	8.25	8.53
P5	5	A	55	32	5.846	7.75	7.88	6.37
P5	6	B	55	32	5.696	7.09	6.9	5.93
P5	7	B	56	31	4.348	7.45	7.5	5.99
P5	8	B	56	33	3.758	7.36	7.78	6.6
P5	9	B	57	38	4.346	6.78	6.56	8
P5	10	B	57	36	4.348	7.23	7.7	6.82
P5	11	B	57	35	3.758	6.37	6.25	7.32
P5	12	B	57	34	4.333	7.27	7.11	6.93
P5	13	B	57	37	4.348	6.99	7.18	6.67
P5	14	B	57	35	4.333	7.41	7.56	8.05
P5	15	B	57	41	4.348	6.95	6.4	6.91
P5	6 months	Follow-up	57	37	4.267	7.87	9.45	8.32
P6	1	A	42	30	-0.24	8.83	12.25	5.41
P6	2	A	37	29	-0.375	9.98	13.78	7.66
P6	3	A	37	32	0.135	10	14.38	5.89
P6	4	A	37	33	0.246	9.4	14.33	7.38
P6	5	A	37	35	-0.119	9.27	12.64	6.76
P6	6	B	39	34	-0.119	9.68	13.6	6.78
P6	7	B	40	30	0.008	9.95	12.8	4.98
P6	8	B	41	35	0.135	9.38	11.45	5.92
P6	9	B
P6	10	B	41	28	0.263	9.74	12.56	4.94
P6	11	B
P6	12	B
P6	13	B	44	34	0.135	9.98	13.33	5.47
P6	14	B	43	32	0.135	10.3	13.18	5.16
P6	15	B	45	32	0.263	9.12	12.33	5.42
P6	6 months	Follow-up	51	41	-0.163	8.79	11.91	4.39
P7	1	A	3	0	2.436
P7	2	A	3	0	1.523
P7	3	A	3	0	1.788
P7	4	A	3	0	1.494
P7	5	A	3	0	1.181
P7	6	B	3	0	1.342
P7	7	B	3	0	1.342
P7	8	B
P7	9	B
P7	10	B
P7	11	B
P7	12	B
P7	13	B
P7	14	B
P7	15	B	3	0	1.347
P7	6 months	Follow-up	3	0	1.133

## Sheet: Additional assessments
Participant	Timepoint (week)	Phase	ARAT (Side not affected by stroke)	BBT (Side not affected by stroke)	ABILHAND standard error	FMA-UE motor function	FMA-UE sensation	FMA-UE passive joint motion	FMA-UE joint pain	mAS total score	mAS elbow flexors	mAS elbow extensors	mAS wrist flexors	mAS wrist extensors	mAS (side not affected by stroke)
P1	1	A	57	49		63	12	24	24
P1	2	A	57	65	0.435
P1	3	A	57	63	0.435
P1	4	A	57	72	0.456
P1	5	A	57	79	0.461					0	0	0	0	0	0
P1	6	B	57	73	0.446	63	12	24	24
P1	7	B	57	74	0.476
P1	8	B	57	71	0.452
P1	9	B	57	79	0.446
P1	10	B	57	78	0.486
P1	11	B	57	76	0.483
P1	12	B	57	74	0.512
P1	13	B	57	75	0.466
P1	14	B	57	76	0.466
P1	15	B	57	80	0.514	66	12	24	24	0	0	0	0	0	0
P1	6 months	Follow-up	57	72	0.478	64	12	24	24	0	0	0	0	0	0
P2	1	A		48		17	11	16	23
P2	2	A	57	67	0.431
P2	3	A	57	68	0.388
P2	4	A	57	77	0.42
P2	5	A	57	71	0.41	18	10	21	22	7	2	2	3	0	0
P2	6	B	57	76	0.382
P2	7	B
P2	8	B	57	77	0.388
P2	9	B	57	74	0.402
P2	10	B	57	79	0.408
P2	11	B	57	76	0.402
P2	12	B	57	81	0.394
P2	13	B	57	76	0.408
P2	14	B	57	80	0.395
P2	15	B	57	84	0.401	17	11	20	23	9	3	2	4	0	0
P2	6 months	Follow-up		70	0.405	22		21	23	5	2	2	0	1	0
P3	1	A	57	57	0.387	35	12	18	20
P3	2	A	57	66	0.388
P3	3	A	57	71	0.399
P3	4	A	57	70	0.399
P3	5	A	57	69	0.395					9	2	2	3	2	0
P3	6	B	57	73	0.396	42	10	19	18
P3	7	B	57	65	0.388
P3	8	B	57	65	0.387
P3	9	B	57	69	0.399
P3	10	B	57	60	0.402
P3	11	B	57	62	0.402
P3	12	B	57	65	0.399
P3	13	B	57	59	0.399
P3	14	B	57	77	0.402
P3	15	B	57	72	0.419	46	12	22	23	4	1	1	2	0	0
P3	6 months	Follow-up		61	0.437	45	11	24	24	4	1	1	1	1	0
P4	1	A	57	51	0.403	28	12	21	18
P4	2	A	57	59	0.373
P4	3	A	57	64	0.359
P4	4	A	57	70	0.377
P4	5	A	57	64	0.371	35	12	22	23	2	1	0	1	0	0
P4	6	B	57	66	0.361
P4	7	B	57	69	0.361
P4	8	B	57	62	0.361
P4	9	B	57	67	0.37
P4	10	B	57	65	0.361
P4	11	B
P4	12	B
P4	13	B
P4	14	B	57	64	0.375
P4	15	B	57	69	0.37	40	12	22	21	3	1	1	1	0	0
P4	6 months	Follow-up	57	67	0.367	39	12	22	21	3	1	1	1	0	0
P5	1	A	57	40	0.494	48	12	20	19
P5	2	A	57	42	0.622
P5	3	A	57	39	0.885
P5	4	A	57	42	1.68
P5	5	A	57	44	1.68	51	12	19	21	5	2	1	0	2	0
P5	6	B	57	45	1.666
P5	7	B	57	46	0.885
P5	8	B	57	45	0.711
P5	9	B	57	49	0.886
P5	10	B	57	49	0.885
P5	11	B	57	49	0.711
P5	12	B	57	49	0.891
P5	13	B	57	46	0.885
P5	14	B	57	49	0.891
P5	15	B	57	51	0.885	56	12	22	23	5	2	1	0	2	0
P5	6 months	Follow-up	57	47	0.893	52	12	21	23	3	1	0	1	1	0
P6	1	A	57	50	0.369
P6	2	A	57	48	0.361	45	12	21	20
P6	3	A	57	58	0.359
P6	4	A	57	58	0.36
P6	5	A	57	55	0.359	44	12	21	23	4	2	2	0	0	0
P6	6	B	57	56	0.359
P6	7	B			0.358
P6	8	B	57	56	0.359
P6	9	B
P6	10	B	57	54	0.359
P6	11	B
P6	12	B
P6	13	B	57	55	0.359
P6	14	B	57	52	0.359
P6	15	B	57	56	0.359	49	12	21	22	3	1	2	0	0	0
P6	6 months	Follow-up	57	63	0.394	47	12	22	24	1	0	1	0	0	0
P7	1	A	57	60	0.579	18	7	23	24
P7	2	A	57	61	0.466
P7	3	A	57	60	0.51
P7	4	A	57	65	0.446
P7	5	A	57	61	0.401	15	8	21	23	9	3	3	3	0	0
P7	6	B	57	57	0.408
P7	7	B	57	74	0.408
P7	8	B
P7	9	B
P7	10	B
P7	11	B
P7	12	B
P7	13	B
P7	14	B
P7	15	B	57	63	0.437	15				10	3	3	4	0	0
P7	6 months	Follow-up	57	59	0.388	15	7	23	23	8	3	3	2	0	0

## Sheet: Training sessions
Participant	Session#	Borgs RPE-scale, 6-20	Total time spent in VR room (minutes)	Total training time (minutes)	Training time Beat Saber (minutes)	Training time NVIDIA VR Funhouse (minutes)	Training time Longbow/The Lab (minutes)	Training time Climbey (minutes)	Training time Pierhead Arcade (minutes)	Played sitting (0), standing (2) or both (1)	Observations from attending researcher in Swedish	Observations from attending researcher in machine translated english (machine translate)	Reflections from study participant in Swedish	Reflections from study participant in machine translated english (machine translate)	Other comments in Swedish	Other comments in machine translated english (google translate)
P1	1	16	29	21	21	0	0	0	0	2	Escape Summer Haze easy alla enkla modifiers. 145 good cuts. 0 poäng rank E. Som första låt. Rapporterar redan här armtrötthet vänster. Ökning av svårighetsgrad ökade prestandan.	Escape Summer Haze easy all simple modifiers. 145 good cuts. 0 points rank E. As the first song. Already reports here arm fatigue left. Increasing difficulty increased performance.	Mycket roligt, väldigt kul, känns att vänsterhanden får träning. Känner däremot inte hur hårt jag håller, får kramp.	Very fun, very fun, feels that the left hand is training. However, do not feel how hard I hold, get cramps.
P1	2	16	52	29	29	0	0	0	0	2	Kommer in i spelet direkt. Mäter IPD til 63mm. Går upp till normal svårighetsgrad. Upptäcker att alt-tabbing pausar spelet.	Enter the game immediately. Measures IPD to 63mm. Goes up to normal difficulty. Detects that alt-tabbing pauses the game.	Jättebra, men nu är jag trött.	Great, but now I'm tired.
P1	3	15	35	15	15	0	0	0	0	2	Tar bara någon minut att komma in i programmet. 191/196 på 100 dollar bills. Har med sig anhörig som testar systemet. Gillar Jazz. Svär mycket men tycks gilla träningen. Förvånande nog går det att inte se så stor skillnad mellan drabbad och icke-drabbad sida.	It only takes a few minutes to get into the program. 191/196 on $ 100 bills. Bring a relative who is testing the system. Likes Jazz. Swears a lot but seems to like the training. Surprisingly, it is possible not to see such a big difference between affected and non-affected side.	Fortfarande väldigt roligt. Jag behöver oftast 10 gånger för att verkligen komma in i något och se fram emot det, så nu har vi 7 gånger kvar.	Still very fun. I usually need 10 times to really get into something and look forward to it, so now we have 7 times left.
P1	4	13	51	39	39	0	0	0	0	2	Spelar självständigt, men behöver hjälp med inställningar. Spelar på normal. Beskriver vimmelkantighet, som efter att ha åkt berg-och-dalbana. Med andra ord har cyber sickness. Prövar att ta bort obstacles för att minska kroppsrörelse och kanske minska cyber sickness.	Plays independently, but needs help with settings. Plays on normal. Describes dizziness, as after riding a roller coaster. In other words, cyber has sickness. Trying to remove obstacles to reduce body movement and perhaps reduce cyber sickness.	Idag var det ganska lätt. Kändes som att jag har utvecklats, så att egentligen är ju detta något som man blir bättre och bättre på och då får man öka svårighetsgraden. Så enkelt är det. Men sen blev jag ju yr, det är det som är, eller vinglig, det är det som är problemet tycker jag. Så när man får den här vingligheten i sig, och den behåller man litegrann efteråt, så man kan få lite svårt att tal…	Today it was pretty easy. It felt like I had developed, so that this is really something that you get better and better at and then you have to increase the degree of difficulty. As simple as that. But then I got dizzy, that's what is, or shaky, that's what's the problem, I think. So when you get this shakiness in you, and you keep it a little afterwards, so you can get a little hard to talk, but…	Spelade in hela reflexionen och transkiberade, ska försöka göra detta med samtliga följande reflexioner.	Recorded the whole reflection and transcribed, will try to do this with all the following reflections.
P1	5	15	46	35	35	0	0	0	0	2	Fortsatt hjälp med att ta på sig utrustning och ändra inställningar i programmet, i övrigt självständig. Spelar hard med slower songs. För på handkontrollerna själv. Ställer in som left-handed för att få fler vänsterblock då vänster sida är drabbad. Något långsammare vänster sida. Klagar på ont i vänster axel.	Continued assistance with putting on equipment and changing settings in the program, otherwise independent. Plays hard with slower songs. Put on the hand controls yourself. Sets as left-handed to get more left blocks when the left side is affected. Slightly slower left side. Complains of pain in left shoulder.	Det blev roligare när vi ändrade till mer på vänster sida, att jag är mer vänsterhänt så att säga. Det blev roligare för att då får man öva mer med vänster hand, så är det ju bara. Så att det kommer mer rött, och det är bra. Så det var kul. Och nu är jag uppe på en högre nivå, så det är roligt. Det går fortare helt enkelt. Men jag har ju bara gjort det 3 eller 4 gånger, så det ökar ju. Inte linjä…	It became more fun when we changed to more on the left side, that I am more left-handed so to speak. It became more fun because then you have to practice more with your left hand, that's all. So that it comes more red, and that's good. So that was cool. And now I'm up to a higher level, so it's fun. It simply goes faster. But I have only done it 3 or 4 times, so it increases. Not linear but, well…
P1	6	12	42	24	24	0	0	0	0	2	Har med sig anhörig som testar systemet.	Bring a relative who is testing the system.	Ja men alltså nu blir det ju lättare och lättare känns det som. Jag är på hög nivå, eller hard, och tycker ändå att det funkar. Jag dör ju på vissa spel så att säga men det funkar ju. Rätt mycket bättre än första gången. Så jag lär ju mig spelet också. Jag ser ju inga positiva förändringar på mig personligen, ser jag inte. Och det är lite för tidigt för att säga det, kanske. 10 gånger tror jag ju…	Yes, but now it gets easier and easier it feels like. I'm at a high level, or hard, and still think it works. I die on some games, so to speak, but it works. Quite much better than the first time. So I learn the game too. I do not see any positive changes in me personally, I do not see. And it's a little too early to say, maybe. 10 times I believe that you have to keep going, and I have done 4 hu…
P1	7	14	53	32	32	0	0	0	0	2	Tar på sig allt helt självständigt och startar Beat Saber. Kom dock inte ihåg att justera player settings. Spelar på hard. Missar block både pga bristande hastighet/koordination och för små rörelser/hugg. Tar av sig allt helt självstädnigt.	Takes on everything completely independently and starts Beat Saber. However, do not remember to adjust player settings. Playing hard. Misses blocks both due to lack of speed / coordination and too small movements / cuts. Takes care of everything completely independently.	Vad tyckte du om passet?: Roligare och roligare blir det, så måste man säga. Men så går man ju upp i nivå också så därför blir det ju mer och mer ansträngande, så kan man ju också säga. Men snart måste man ju märka någonting, att det går någonting så att säga. Nu märker man att man klarar spelet bättre, men verkligheteten, alltså livet, ska bli bättre också genom den här träningen. Men det är fra…	What did you think of the training session?: It gets more and more fun, you have to say. But then you go up in level as well, so therefore it becomes more and more strenuous, so you can also say. But soon you have to notice something, that something is going on, so to speak. Now you notice that you can handle the game better, but the reality, ie life, will also be better through this training. Bu…
P1	8	13	45	27	22	0	5	0	0	2	Helt självständig i utrustning. Behöver påminnelse om player settings i Beat Saber. Longbow var inte alls lika rolig som Beat Saber.	Completely independent in equipment. Need a reminder of player settings in Beat Saber. Longbow was not at all as funny as Beat Saber.	Vad tyckte du om passet? Det är fortfarande kul, men jag blir trött. Det är det som är det konstiga. Jag är ju helt slut alltså. Trött i huvudet som att jag skulle kunna gå och lägga mig och sova, tror jag, ungefär så. Men det är fortfarande väldigt bra. Har du några andra tankar? Nej.	What did you think of the training session? It's still fun, but I'm getting tired. That's what's weird. I'm completely exhausted then. Tired in my head like I could go to bed and sleep, I think, something like that. But it's still very good. Do you have any other thoughts? No.
P1	9	13	45	36	36	0	0	0	0	2	Behöver kort påminnelse om spelarinställning, i övrigt helt självständig.	Needs a short reminder of player attitude, otherwise completely independent.	Vad tyckte du om passet? Idag var det roligare helt klart, för idag gick det bättre. Så kan man säga. Men det är också teknik, det är väldigt mycket teknik här. Så det är klart när man lär sig lite mer hur man ska stå eller hur man ska slå så blir det bättre, blir det lättare. Men det är fortfarande kul, väldigt kul. Jag förstår att man kan bli stående här. Har du några andra tankar? Nej.	What did you think of the training session? Today it was more fun, of course, because today it went better. So you can say. But it is also technology, there is a lot of technology here. So it's clear when you learn a little more how to stand or how to hit, it gets better, it gets easier. But it's still fun, very fun. I understand that you can stand here. Do you have any other thoughts? No.
P1	10	11	46	31	31	0	0	0	0	2	Helt självständig. Fortsatt mycket angelägen om att inte spela med modifieringen No Fail. Med andra ord, negativ feedback är viktig för personen.	Completely independent. Still very anxious not to play with the No Fail modification. In other words, negative feedback is important to the person.	Vad tyckte du om passet? Jag blir ju bättre och bättre, så att det är ju roligt. Men sen ska det ju ge någonting i huvudet också, men det får vi se. Men som sagt det blir ju lättare och lättare. Det är bara en som jag går bet på. Resten är ju…jag missar ju, men jag klarar ju mig igenom helskinnad så att säga. Nej det är kul, fortfarande väldigt roligt. Men det blir lättare och lättare. Har du någ…	What did you think of the training session? I'm getting better and better, so it's fun. But then it will give something in the head as well, but we will see. But as I said, it gets easier and easier. There's only one I bet on. The rest is… I miss it, but I can get through whole skin, so to speak. No it's fun, still very fun. But it's getting easier and easier. Do you have any other thoughts? No, …
P1	11	15	58	46	46	0	0	0	0	2	Har utvecklat en ritual med att låta fjärilar landa på handkontrollen i VR-Home's bergshus innan den egentliga träningen.	Has developed a ritual of letting butterflies land on the hand control in VR-Home's mountain house before the actual training.	Vad tyckte du om passet? Jobbigt. Idag var svårt. Svårt och jobbigt. Tungt. Tung alltså. Ja men det är svårt idag. Idag avr liksom svettigt och svårt och så, men det är ju fortfarande bara 15. Det är ju inte mycket, det är inte 17 liksom. Nej som så, jobbigt men kul fortfarande, fortfarande kul. Har du några andra tankar? Nej det är bra så.	What did you think of the training session? Hard work. Today was difficult. Difficult and difficult. Heavy. Heavy then. Yes, but it's difficult today. Today it feels like sweaty and difficult and so on, but it's still only 15. It's not much, it's not 17 as well. No like that, hard but fun still, still fun. Do you have any other thoughts? No, thank you.
P1	12	12	54	27	27	0	0	0	0	2	Självständig.	Independent.	Vad tyckte du om passet? Ganska trevligt som vanligt tycker jag, och sedan blir jag lite bättre hela tiden. Alltså på spelet i sig, sen märker jag ju ingenting än på min arm, eller min balans eller så men ja, det är ganska kul. Har du några andra tankar? Nej, det är bra så.	What did you think of the training session? Pretty nice as usual I think, and then I get a little better all the time. So on the game itself, then I notice nothing but on my arm, or my balance or so but yes, it's quite fun. Do you have any other thoughts? No, thank you.
P1	13	11	21	17	17	0	0	0	0	2	Sedvanlig fjärilsritual. Virar fortfarande lätt in sig i sladden.	Usual butterfly ritual. Still easily wraps itself in the cord.	Vad tyckte du om passet? Ja det är ju fortfarande roligt alltså, och nu är det nya låtar så det är kul också. Men man lär sig också själva…vi får se om det ger någonting för hjärnan för man lär ju sig, så man tycker man blir skickligare men det beror ju bara på att man lär sig spel, liksom hur det funkar. Men det är bra, det är fortfarande bra. Har du några andra tankar? Nej, det är bra så.	What did you think of the training session? Yes, it's still fun then, and now it's new songs so it's fun too. But you also learn yourself… we will see if it gives something to the brain because you learn, so you think you become more skilled but it only depends on learning games, as well as how it works. But it's good, it's still good. Do you have any other thoughts? No, thank you.
P1	14	15	54	34	34	0	0	0	0	2	Självständig.	Independent.	Vad tyckte du om passet? Svårt idag. Ingen bra dag idag. En sån där tung dag idag. Men klarar ju ganska bra ändå, och nu så ska jag…jag provade ju, vad heter det, hard…eller nej vad heter det nästa, expert, provade jag ju. Det funkade ju inte, det är ju för snabbt. Men lite bättre går det allt hela tiden, det är kul. Har du några andra tankar? Nej.	What did you think of the training session? Difficult today. No good day today. Such a heavy day today. But I can do pretty well anyway, and now I'm going to try, what's it called, hard… or no, what's the next thing, expert, I tried. It did not work, it's too fast. But it's a little better all the time, it's fun. Do you have any other thoughts? No.
P1	15	15	38	30	30	0	0	0	0	2	Osedvanligt stora, fina och koordinerade rörelser.	Unusually large, fine and coordinated movements.	Vad tyckte du om passet? Rätt så kul faktiskt. Jag är ju lite, jag känner mig på en lite högre nivå…generellt sett. Det gör jag faktiskt. Men idag var det jobbigare. Mycket jobbigare. Men det är dem nya låtarna som är jobbiga. Det är det faktiskt. Men sen måste man ju snart börja märka någonting. Nu har jag ju kört hur många gånger då? 10 gånger? Nä det räcker inte va. Jag måste ju se någonting, …	What did you think of the training session? Quite fun actually. I'm a bit, I feel at a slightly higher level… in general. I actually do. But today it was harder. Much harder. But it is the new songs that are difficult. That's it, actually. But then you have to start noticing something soon. Now I have driven how many times then? 10 times? Well that's not enough huh. I have to see something, I hav…
P1	16	12	32	21	21	0	0	0	0	2	Självständig.	Independent.	Vad tyckte du om passet? Tröttare idag än förra gången, för mig personligen alltså. Men det är ju fortfarande kul. Men det är ju mer jag känner mig lite tröttare. Det är bara så. Men ja, det var roligt att gå upp på den hårda den snabba hastigheten, den snabbaste snabba liksom. Det var roligt. Och se om man hängde med mer än 3 sekunder men det gjorde man ju inte. Ja det var kul. Har du några andr…	What did you think of the training session? Tired today than last time, for me personally then. But it's still fun. But the more I feel a little more tired. It's just so. But yes, it was fun to go up on the hard the fast speed, the fastest fast as well. It was fun. And see if you hung on for more than 3 seconds, but you did not. Yes it was fun. Do you have any other thoughts? No it's good.
P1	17	13	34	24	24	0	0	0	0	2	Självständig.	Independent.	Vad tyckte du om passet? Ja det är kul fortfarande, men idag var det ansträngande. Men idag gick det ju mycket bättre än förra gången. Så att nä det är kul. Har du några andra tankar? Nej, det är bra.	What did you think of the training session? Yes it's still fun, but today it was strenuous. But today it went much better than last time. So reaching out is fun. Do you have any other thoughts? No it's good.
P1	18	13	23	19	19	0	0	0	0	2	Självständig.	Independent.	Vad tyckte du om passet? Ganska bra faktiskt. Det var lite knöligare på något sätt idag men annars ganska bra. Jag märker ju att jag kan mycket mer nu, eller att det går mycket bättre. Så är det ju. Har du några andra tankar? Nej, det är bra så.	What did you think of the training session? Pretty good actually. It was a bit lumpier somehow today but otherwise pretty good. I notice that I know a lot more now, or that things are going much better. That's how it is. Do you have any other thoughts? No, thank you.
P1	19	12	42	26	26	0	0	0	0	2	Självständig. Bättre medvetenhet om sladden.	Independent. Better awareness of the cord.	Vad tyckte du om passet? Bra pass. Varit borta 1 vecka och ändå så sitter det kvar liksom på något sätt. Det kändes rätt så bra. Missade ju inte mer än några stycken. Det var jättebra. Kul, fortfarande kul. Har du några andra tankar? Nej, det är bra.	What did you think of the training session? Good pass. Been gone 1 week and yet it stays as it is in some way. It felt pretty good. Did not miss more than a few pieces. It was great. Fun, still fun. Do you have any other thoughts? No it's good.
P1	20	16	45	34	34	0	0	0	0	2	Självständig. Det går knappt att se skillnad på höger och vänster sida.	Independent. It is hardly possible to see the difference between the right and the left side.	Vad tyckte du om passet? Ja det var ju lättare, kan man säga, på det viset att jag var mer i zonen. Men det var ju svårare för jag liksom tog mig an större uppgifter, utmaningar. Så därför är det ju 16 på ansträngningen, gentemot gårdagen. Bra annars, som vanligt. Har du några andra tankar? Nej.	What did you think of the training session? Yes, it was easier, you could say, in the sense that I was more in the zone. But it was more difficult because I kind of took on bigger tasks, challenges. So that's why it's 16 on the effort, compared to yesterday. Good otherwise, as usual. Do you have any other thoughts? No.
P1	21	15	46	27	27	0	0	0	0	2	Självständig.	Independent.	Vad tyckte du om passet? Ja det var ganska kul. Nya sånger. Roligt också. Och nu går jag ju inte, eller, nu ska man väl höga nivån lite kanske. För nu går jag ju inte in i några fails längre, utan nu så kör jag ju igenom sångerna. Det är ju ett steg till på vägen till expert kan man ju säga. Nej det är bra. Har du några andra tankar? Nej, det är bra.	What did you think of the training session? Yes it was quite fun. New songs. Fun too. And now I do not go, or, now you should raise the level a little maybe. Because now I do not go into any fails anymore, but now I drive through the songs. It is another step on the way to becoming an expert, you could say. No it's good. Do you have any other thoughts? No it's good.
P1	22	15	41	25	25	0	0	0	0	2	Självständig. Vill inte lyssna på träningsgivarens råd för att att mer gradvis bygga upp svårighetsgraden. Försöker spela på expert.	Independent. Do not want to listen to the training provider's advice to more gradually build up the difficulty level. Trying to play on expert.	Vad tyckte du om passet? Roligare var det för att jag går upp en nivå. Jag kommer aldrig mer gå tillbaka till hard, nu är det bara expert som gäller. Hela tiden. Så nu har jag…jag vet inte hur många gånger vi har kvar, men har vi några gånger kvar så kör vi dem på expert. Har du några andra tankar? Nej.	What did you think of the training session? It was more fun because I go up one level. I will never go back to hard, now it's just an expert that counts. Continuously. So now I have… I do not know how many times we have left, but if we have a few times left we run them on expert. Do you have any other thoughts? No.
P1	23	16	31	22	22	0	0	0	0	2	Spelar på expert vilket är rätt svårighetsnivå, men vill inte lyssna på förslag för att justera svårighetsgraden nedåt något för stunden för att få ut så mycket som möjligt av träningen.	Plays on expert which is the right level of difficulty, but does not want to listen to suggestions to adjust the level of difficulty down slightly for the moment to get the most out of the training.	Vad tyckte du om passet? Mycket roligt, det är roligt att vara på högre nivå helt enkelt. Det är bara så. Sedan misslyckas man hela tiden men det lever man med…har inte så mycket att misslyckas för liksom, så det är bra. Jätteroligt. Och sedan tyckar jag ju att när man är på den nivån så kommer man aldrig gå bakåt, det bara är så. Jättekul. Har du några andra tankar? Nej.	What did you think of the training session? Very fun, it's fun to be at a higher level simply. It's just so. Then you fail all the time but you live with it… do not have much to fail for as well, so it's good. Very funny. And then I think that when you are at that level you will never go backwards, it's just that. Great fun. Do you have any other thoughts? No.
P1	24	14	20	18	18	0	0	0	0	2	Klarar sin första låt på expert, summer haze och legend.	Passes his first song on expert, summer haze and legend.	Vad tyckte du om passet? Idag var det ju roligt igen, eftersom att man har kommit upp på nivån och klarat två. Nu är det ju bara…rätt mycket kvar, men ändå jag är ju på nivån. Det är kul. Så det är bra. Har du några andra tankar? Nej.	What did you think of the training session? Today it was fun again, because you have reached the level and managed two. Now there is only… quite a lot left, but still I am at the level. It is fun. So that's good. Do you have any other thoughts? No.
P1	25	15	50	25	25	0	0	0	0	2	Karin Törnbom är träningsgivare. Träningstider är skattade.	Karin Törnbom is a training provider. Training times are estimated.
P1	26	17	70	30	30	0	0	0	0	2	Klarar enstaka låt på expert normal hastighet med obstacles borttagna.	Handles single track at expert normal speed with obstacles removed.	Vad tyckte du om passet? Mycket roligt. Idag är det ju liksom, nu är man ju på rätt nivå. Ja men det är kul. Klarar en av femtom eller någonting sådär, låtar eller banor vad man nu ska kalla det. Mycket roligt, mycket mycket roligt. Har du några andra tankar? Nej.	What did you think of the training session? Very funny. Today it's like, now you're at the right level. Yes, but it's fun. Can one of the fives or something like that, songs or tracks what you should call it. Very fun, very very fun. Do you have any other thoughts? No.
P1	27	17	52	25	25	0	0	0	0	2	Självständig.	Independent.	Vad tyckte du om passet? Ja det är roligt, men väldigt tufft på den här nivån. Jag klarar ju bara en av alla låtarna, men det är bra, det är roligt. Det är en fin utveckling. Jättekul. Ja. Har du några andra tankar? Nej.	What did you think of the training session? Yes it's fun, but very tough at this level. I can only do one of all the songs, but it's good, it's fun. It is a nice development. Great fun. Yes. Do you have any other thoughts? No.
P2	1	16	31	22	0	22	0	0	0	2	Använder 2 kardborreband för att fästa drabbad hands kontroll. Spelar Balloon Knight, score runt 50. Spelar Mole Boxing, använder bara vänsterarmen men får trots det 33 poäng.	Uses 2 Velcro straps to attach affected hand control. Plays Balloon Knight, scores around 50. Plays Mole Boxing, uses only the left arm but still gets 33 points.	Vad tycke du om passet?: Jo det hela taget, väldigt roligt. Väldigt mycket action. Och det, alla dessa intryck gör att man får en morot att röra sig ännu mer. Man sitter inte stilla, man står inte still, utan man måste aktivera sig hela tiden. Ansträngande men väldigt roligt. Utmanande. Har du några andra tankar?: Absolut inte, det som är roligt med det är att när jag är där, tänker jag inte på n…	What do you think of the pass ?: Well, all in all, very fun. Very much action. And that, all these impressions make a carrot move even more. You do not sit still, you do not stand still, but you have to activate yourself all the time. Strenuous but very fun. Challenging. Do you have any other thoughts ?: Absolutely not, the funny thing about it is that when I'm there, I do not think of anything e…
P2	2	16	56	34	4	30	0	0	0	2	Tar 40 i Mole Boxing med enbart vänsterhanden. Tar korta pauser.	Takes 40 in Mole Boxing with only his left hand. Takes short breaks.	Vad tyckte du om passet? Mycket bra, mycket bra. Det var…det här passet var i svårighetsgrad, från lättast…eller jag kan inte säga lättast, men mest anpassat var som du sa boxningen. Och svärden var lite svårt att explodera ballongerna. Men det här sista var, tror jag i alla fall, som kunde aktivera med båda två när jag gjorde med båda armarna. Väldigt bra, mycket bra. Har du några andra tankar? …	What did you think of the training session? Very good, very good. It was… this workout was in difficulty, from easiest… or I can not say easiest, but most adapted was as you said boxing. And the swords were a little hard to explode the balloons. But this last one was, I think at least, that could activate with both when I did with both arms. Very good, very good. Do you have any other thoughts? A…
P2	3	15	38	26	5	21	0	0	0	2	Trasslar lätt in sig i kabeln i Balloon Knight. När man assisterar med kabeln kommer man ivägen för fyrarna, vilket förvirrar systemet vilket märks av med att handkontrollerna får felaktig orientering. Även rummets orientering verkar påverkas. Fantastiska rörelser i Mole Boxing med enbart vänsterhanden! Nytt rekord, 43! Mycket fina rörelser i Beat Saber.	Gets tangled easily in the cable in Balloon Knight. When you assist with the cable, you get in the way of the lighthouses, which confuses the system, which is marked by the fact that the hand controls are incorrectly oriented. The orientation of the room also seems to be affected. Fantastic movements in Mole Boxing with only the left hand! New record, 43! Very nice movements in Beat Saber.	Vad tyckte du om passet? Det var suveränt roligt. Mycket aktivitet och man glömmer att man är i ett rum, utan man är transporterad till en helt annan dimension. Har du några andra tankar? Att bli bättre, det är det som målet att kunna röra min arm mycket bättre än vad jag kunnat.	What did you think of the training session? It was great fun. A lot of activity and you forget that you are in a room, but you are transported to a completely different dimension. Do you have any other thoughts? Getting better, that's the goal of being able to move my arm much better than I could.
P2	4	16	55	43	19	24	0	0	0	2	Assisterar med sladden vid Balloon Knight. Presterar långt över förväntan i Beat Saber.	Assists with the cord at Balloon Knight. Performs well above expectations in Beat Saber.	Vad tyckte du om passet? Det var helt suveränt, superroligt och utmanande men ändå roligt. Har du några andra tankar? Nej som jag sa till dig tidigare när jag spelar dem här spelen nu är jag borta från verkligheten och koncentrerar, så det är det som jag kan tala om för dig. Inga extratankar har jag under tiden jag spelar utan det är koncentration till 100%.	What did you think of the training session? It was absolutely superb, super fun and challenging but still fun. Do you have any other thoughts? No, as I told you earlier when I play these games, now I'm away from reality and concentrating, so that's what I can tell you. I have no extra thoughts while I play, but it is concentration to 100%.
P2	5	16	44	24	24	0	0	0	0	2	Spelbrytande buggar i NVIDIA VR Funhouse förhindrar spel. Applikationen tycks extremt känslig för att sensorer blockeras. Anmärkningsvärt hög prestation i Beat Saber med tanke på hand-arm funktionsnivå.	Game-breaking bugs in NVIDIA VR Funhouse prevent gaming. The application seems extremely sensitive to sensors being blocked. Remarkably high performance in Beat Saber in terms of hand-arm function level.	Vad tyckte du om passet? Underbart känsla som gör att jag vill göra mer o mer. Jag gick från Easy till Normal, vilket jag klarade ganska bra ändå! Har du några andra tankar? Du ska få en eloge för att du ville jobba även på sälvaste 1a maj!	What did you think of the training session? Wonderful feeling that makes me want to do more and more. I went from Easy to Normal, which I managed pretty well anyway! Do you have any other thoughts? You should be praised for wanting to work even on the 1st of May itself!
P2	6	16	80	50	22	28	0	0	0	2	Hänger upp kabeln i krok för taklampa för att undvika strul. Filmar med mxied reality, som dock är ganska gravt felkalibrerad. Solljus som läcker igenom persiennerna ställer till det lite. I övrigt god kvalitet sett till sammanhanget och deltagaren uppskatatde att få se på filmen. Deltagaren vill gärna ha kopia på film vid slutet av studien.	Hang the cable in the hook for the ceiling light to avoid hassle. Films with mxied reality, which, however, is quite severely miscalibrated. Sunlight that leaks through the blinds adds to it a bit. Otherwise good quality in terms of context and the participant appreciated being able to see the film. The participant would like a copy of the film at the end of the study.	Vad tyckte du om passet? Det här kallas för virtual reality, men för mig är det verkligheten i sitt bästa. Jag glömmer allt annat, utan jag koncentrerar mig på det. Och det som är det roligaste är att man blir bättre och bättre och slår rekord efter rekord. Tack så mycket. Har du några andra tankar? Ja jag gärna fortsätter, så länge det går.	What did you think of the training session? This is called virtual reality, but for me it is reality at its best. I forget everything else, but I concentrate on it. And the most fun thing is that you get better and better and beat record after record. Thanks so much. Do you have any other thoughts? Yes, I am happy to continue, as long as possible.
P2	7	15	92	62	53	9	0	0	0	2	Fastsatt kontroll lossnar. Löser med mer tejp. Filmar med mixed reality framifrån och bakifrån. Rumsrotation med hjälp av 3e-partsmjukvara OpenVR Advanced Settings.	Fixed control loosens. Solves with more tape. Filmed with mixed reality from the front and back. Room rotation using OpenVR Advanced Settings 3rd party software.	Vad tyckte du om passet? Det var väldigt intensiv och spännande. Jag kände det även om det är samma sak varje gång, men det är nya rörelser, nya intryck, nya erfarenheter. Så det var väldigt roligt. Har du några andra tankar? Jag tänker bara å köra på, fortsätta. Det som sagt, det ger mig jättemycket att kunna liksom glömma allt runtomkring mig och koncentrera mig på det här spelet som är otrolig…	What did you think of the training session? It was very intense and exciting. I felt it even though it's the same thing every time, but it's new movements, new impressions, new experiences. So it was a lot of fun. Do you have any other thoughts? I'm just going to drive on, keep going. That said, it gives me a lot to be able to kind of forget everything around me and concentrate on this game which…
P2	8	15	94	65	65	0	0	0	0	2	NVIDIA VR Funhouse fortsatt ospelbart. Optimal svårighetsgrad breezer på normal med slower song, no obstacles och no fail. Plockar bort slower song vid förbättring, ny optimal svårighetsgrad.	NVIDIA VR Funhouse still unplayable. Optimal difficulty breezer on normal with slower song, no obstacles and no fail. Removes slower song for improvement, new optimal level of difficulty.	Vad tyckte du om passet? Det var jätteroligt som vanligt. Och jag känner att jag kunde öka tempo för att utmana mig själv, och jag med stor glädje kunde se att det går frammåt både i score och träffsäkerheten. Och jag rör min arm, som du kan se, även om jag inte är medveten flyger min vänster arm till höger och vänster. Har du några andra tankar? Ja det som är tråkigt är att som alltid det goda, …	What did you think of the training session? It was great fun as usual. And I feel that I could increase the pace to challenge myself, and I could with great joy see that it is progressing both in score and accuracy. And I move my arm, as you can see, even though I am not conscious, my left arm flies to the right and left. Do you have any other thoughts? Yes what is sad is that as always the good,…
P2	9	16	81	49	49	0	0	0	0	2	NVIDIA VR Funhouse krånglar som vanligt. Klarar sig bra på normal. Försöker fokusera mer på att röra handen och armen efter att ha sett sin kompensatin I mixed reality-filmen.	NVIDIA VR Funhouse is in trouble as usual. Performs well at normal. Trying to focus more on touching the hand and arm after seeing his compensation in the mixed reality movie.	Vad tyckte du om passet? Det var spännande, det var mycket rörelse. Jag fick en highscore idag, det var jätteroligt att få en fyrverkeri-hälsning. Så det var väldigt intensivt men väldigt roligt. Har du några andra tankar? Inte mer än det vanliga och att man alltid vill göra sitt bästa och verkligen gå in för att få träffa så mycket som möjligt, men som jag gjorde idag var att jag prioriterade at…	What did you think of the training session? It was exciting, there was a lot of movement. I got a high score today, it was great fun to get a fireworks greeting. So it was very intense but very fun. Do you have any other thoughts? Not more than usual and that you always want to do your best and really go in to meet as much as possible, but what I did today was that I prioritized not to bend the b…
P3	1	13	22	16	16	0	0	0	0	2	Ger sig på Beat Saber med enbart No Fail modifier. Easy. Country Rounds 121/151 good cuts. Spontana uttryck av glädje. Sätta fast drabbad hand med kardborre fungerade bra. Andra gången 126/151. Nästan inga rörelser i handled. 3e gången 122.	Goes on Beat Saber with only No Fail modifier. Easy. Country Rounds 121/151 good cuts. Spontaneous expressions of joy. Attaching the affected hand with Velcro worked well. Second time 126/151. Almost no movements in the wrist. 3rd time 122.	Kul! Kort. Kommer ha mer att säga med fler pass bakom sig. Svårt att klura ut speltekniska grejer tex undvika korsa light sabers.	Cool! Short. Will have more to say with more passes behind him. Difficult to figure out game technology stuff such as avoiding crossing light sabers.
P3	2	16	79	52	39	13	0	0	0	2	Klarar av att klicka på avtryckaren drabbad hand. Behöver inte spänna fast kontrollen. Mycket lite rörelse i handled, klarar spelet bättre vid uppmuntran att använda handled mer. Presterar bättre på högre hastighet. Rör sig påtagligt mycket mindre vid för hög svårighetsgrad. Tar korta pauser på 1 minut mellan de flesta låtar. Testar skjutspel i NVIDA VR Funhouse för att kolla hur bra fignermotori…	Able to click the shutter hit hand. No need to tighten the control. Very little movement in the wrist, the game handles better when encouraged to use the wrist more. Performs better at higher speeds. Moves significantly much less at too high a degree of difficulty. Takes short breaks of 1 minute between most songs. Tests shooting games in NVIDA VR Funhouse to check how good the figure motor skill…	Så kul! No fail-funktionen är guld! (i Beat Saber). Jag märker att jag håller tex uppe armarna mycket mer än vad jag egentligen orkar för att spelet i sig triggar igång JAG SKA KLARA DET. Passet i sig, kul. Och jag har inte mycket att jämföra med, förstås. Gav mersmak.	So fun! The no fail function is gold! (in Beat Saber). I notice that I keep my arms up a lot more than I really can because the game itself triggers me. I WILL BE ABLE TO DO IT. Take care of yourself, cool. And I do not have much to compare with, of course. Gave more taste.	Spelade in delar av reflexionen för att kunna direkt transkribera.	Recorded parts of the reflection to be able to transcribe directly.
P3	3	17	76	47	30	17	0	0	0	2	Tar fler höga block än förra passet. I NVIDA VR Funhouse, spelar Clown Painter, Shooting Gallery.	Takes more high blocks than the previous session. In NVIDA VR Funhouse, Clown Painter, Shooting Gallery plays.	Idag fick jag ju pröva att sköta handkontrollerna och även headsetet själv, så det var en utveckling och jag begrep hur dålig jag är på det, förbättringspotential. Vad mer ska jag säga…det var kul pass, absolut!	Today I had to try to take care of the hand controls and also the headset myself, so it was a development and I understood how bad I am at it, potential for improvement. What more can I say… it was a fun workout, absolutely!
P3	4	18	75	49	27	10	12	0	0	2	Svårt att använda höger hand för pilen i Longbow, går bättre i vänster.	Difficult to use the right hand for the arrow in Longbow, goes better in the left.	Vad tyckte du om passet? Det var mer nyheter så det således också ännu ansträngande för hjärnan. Jag var helt omöjlig på spel som du märker, så det blev extremt svårt. Menyknappen, vilken var den!? Men det var så kul samtidigt och jag ska försvara min borg bättre. Har du några andra tankar? Nej.	What did you think of the training session? It was more news so it was also even more strenuous for the brain. I was completely impossible at games as you can see, so it became extremely difficult. Menu button, what was it !? But it was so much fun at the same time and I will defend my castle better. Do you have any other thoughts? No.
P3	5	13	19	11	11	0	0	0	0	2	Stora och fina rörelser. Tappar greppet om kontrollen.	Large and fine movements. Loses grip on control.	Vad tyckte du om passet? Kort men gott. Jag tyckte att det var effektivt. Alltså, det var värt att gå hit en stund. Har du några andra tankar? Nej.	What did you think of the training session? Short but good. I thought it was effective. So, it was worth going here for a while. Do you have any other thoughts? No.
P3	6	18	59	38	29	9	0	0	0	2	Stora och fina rörelser. Spelar på Hard.	Large and fine movements. Plays on Hard.	Vad tyckte du om passet? Extremt frustrerande (resterande del av den 21 sekunder långa ljudinspelningen hörst inte)	What did you think of the training session? Extremely frustrating (the rest of the 21 second audio recording is not heard)
P3	7	15	25	18	18	0	0	0	0	2	Mindre rörelser vid för svår sång, exempelvis Crab Rave på normal.	Minor movements for too difficult singing, for example Crab Rave on normal.	Vad tyckte du om passet? Kort men gott. Jag provade en ny låt som gjorde mig helt frustrerad. Eller rättare sagt, jag provade många låtar, nya låtar, som jag ska komma tillbaka till imorgon. Men kul. Har du några andra tankar? Nej.	What did you think of the training session? Short but good. I tried a new song that made me completely frustrated. Or rather, I tried many songs, new songs, which I will come back to tomorrow. But cool. Do you have any other thoughts? No.
P3	8	19	60	41	0	33	8	0	0	2	Lyckas ganska väl hantera slimepistolen med drabbad hand utan hjälp från andra handen. Likadant i shooting gallery. Blir helt utmattad i drabbad arm.	Succeeds quite well handling the slime gun with affected hand without help from the other hand. Same in shooting gallery. Gets completely exhausted in affected arm.	Jo det var mycket, mycket jobbigt. Jag började ju med att spela…ja, jag fick en insikt. Det var det att jag kunde slappna av genom pekfinger…genom en viljemässig ansträngning. Och den funkade ju inte alltid men mång…mertalet av gångerna. Har du några andra tankar? Nej.	Well it was very, very hard. I started by playing… yes, I got an insight. It was that I could relax through the index finger… through a voluntary effort. And it did not always work, but many times. Do you have any other thoughts? No.
P3	9	15	85	55	22	33	0	0	0	2	Träningsgivare: Lamprini. Beat Saber och NVIDIA VR Funhouse utan ljud. Skjuter med höger hand i NVIDIA VR Funhouse och fortsätter alla spel med höger.	Training provider: Lamprini. Beat Saber and NVIDIA VR Funhouse without sound. Shoots with the right hand in the NVIDIA VR Funhouse and continues all games with the right.	Frågor ej ställda	Questions not asked
P3	10	17	80	64	30	34	0	0	0	2	Träningsgivare: Lamprini. Inga noterade observationer.	Training provider: Lamprini. No noted observations.	Frågor ej ställda	Questions not asked
P3	11	13	83	30	12	16	2	0	0	2	Spelar med Sensewear. Spelar Clown Painter för att jobba med fingermotorik. Har med sig 2 anhöriga som testar systemet.	Plays with Sensewear. Plays Clown Painter to work with finger motor skills. Bring 2 relatives who are testing the system.	Vad tyckte du om passet? Det var kul, speciellt när ni var här, men det var inte så tufft som jag brukar…men det var sant, när jag spelade tidigare än dem kom så hade jag mycket problem med spasticitet. Har du några andra tankar? Nej.	What did you think of the training session? It was fun, especially when you were here, but it was not as tough as I usually do… but it was true, when I played before they came I had a lot of problems with spasticity. Do you have any other thoughts? No.
P3	12	14	59	35	12	23	0	0	0	2	Klarar av att ta på sig hårdvaran själv och håller koll på sladden. Spelar hard med slower song i Beat Saber.	Able to take on the hardware yourself and keep track of the cord. Plays hard with slower song in Beat Saber.	Vad tyckte du om passet? Kul. Ja…det är inte mycket att säga om det. Ja, mindre spasticitet den här gången. Ja. Har du några andra tankar? Nej	What did you think of the training session? Cool. Yes… there is not much to say about it. Yes, less spasticity this time. Yes. Do you have any other thoughts? No
P3	13	17	94	45	32	13	0	0	0	2	Självständig.	Independent.	Vad tyckte du om passet? Bra som alltid. Ja, jag…du gav mig ju ledtråden för räknesystemet är på pistolspelet så jag ser fram emot nästa gång. För när jag väl upptäckte det hade mitt avtryckarfinger gått i strejk. Ok, men annars bra. Har du några andra tankar? Jag tycker verkligen det är roligt.	What did you think of the training session? Good as always. Yes, I… you gave me the clue for the calculation system is on the gun game so I look forward to next time. Because when I discovered it, my trigger finger had gone on strike. Ok, but otherwise good. Do you have any other thoughts? I really think it's fun.
P3	14	16	77	44	13	31	0	0	0	2	Självständig.	Independent.	Vad tyckte du om passet? Bra, kul var det! Har du några andra tankar? Inga andra tankar.	What did you think of the training session? Good, it was fun! Do you have any other thoughts? No other thoughts.
P3	15	17	37	31	18	13	0	0	0	2	Självständig. Senaste dagarnas buggar i NVIDIA VR Funhouse mystiskt borta. Ljudet slutar fungera utan synbar anledning. Löser det genom att spegla datorns ljud till headsetet. Spelar Crab Rave på normal i Beat Saber.	Independent. Recent bugs in NVIDIA VR Funhouse mysteriously gone. The sound stops working for no apparent reason. Solves this by mirroring the computer sound to the headset. Plays Crab Rave on normal in Beat Saber.	Vad tyckte du om passet? Jo, bra. Det var ju ett kort pass utan paus och det gjorde mig tröttare än vad jag kanske hade förutsett, men jag är ju så envis så att jag kanske inte ville erkänna det under spelets gång. Men bra. Har du några andra tankar? Nej.	What did you think of the training session? Yes, good. It was a short session without a break and it made me more tired than I might have anticipated, but I'm so stubborn that I might not want to admit it during the game. But good. Do you have any other thoughts? No.
P3	16	18	73	53	23	14	16	0	0	2	Använder LIV för Mixed Reality. Spelbrytande bugg i Funhouse, registrerar ej ena kontrollen. Bugg försvinner efter flera omstarter av icke-operativsystem mjukvara.	Uses LIV for Mixed Reality. Game-breaking bug in Funhouse, does not register one control. Bug disappears after several reboots of non-operating system software.	Vad tyckte du om passet? Kul i och med att du filmade så har jag numera blivit överbevisad att jag faktiskt har ett helt annat rörelsemönster, och det var så kul att få se. Annars så, jag kämpade tappert med att få högerarmen att styra, alltså, i borgen och få avtryckarfingret att fungera hyfsat förutsägbart men det fungerade ingen vidare. Men nu så fungerade när jag spelade VR Funhouse. Ja. Har …	What did you think of the training session? Fun because you filmed, I have now become convinced that I actually have a completely different movement pattern, and it was so fun to see. Otherwise, I fought bravely to get the right arm to steer, that is, in the castle and make the trigger finger work fairly predictably, but it worked no further. But now it worked when I played VR Funhouse. Yes. Do y…
P3	17	15	30	25	25	0	0	0	0	2	Filmar med mixed reality. Självständig.	Mixed reality movies. Independent.	Vad tyckte du om passet? Bra. Jag fick…jag fick snöa in mycket på en låt. Jag fann en ny låt för mig, och den var extremt utmanande i och med att jag måste hålla armarna i ytterlägen. Så det var jätte kul! Men bra. Har du några andra tankar? Nej?	What did you think of the training session? Good. I got… I got to snow a lot on a song. I found a new song for myself, and it was extremely challenging in that I had to keep my arms in the extreme. So it was great fun! But good. Do you have any other thoughts? No?
P3	18	19	75	55	33	22	0	0	0	2	Karin Törnbom auskulterar. Självständig deltagare. Filmar med mixed reality.	Karin Törnbom auscultates. Independent participant. Mixed reality movies.	Vad tyckte du om passet? Kul. Det var ju rätt så långt i början tills jag fick mitt finger att funka på skjutaspelet var det extremt tålamodskrävande. Med slutligen så gick det ju. Och sist var det ju bara kul, men jobbigt förstås. Har du några andra tankar? Nej.	What did you think of the training session? Cool. It was quite a long way in the beginning until I got my finger to work on the shooting game, it was extremely patient. But in the end it worked out. And lastly, it was just fun, but hard of course. Do you have any other thoughts? No.
P3	19	15	31	28	28	0	0	0	0	2	Självständig. Filmar med mixed reality.	Independent. Mixed reality movies.	Vad tyckte du om passet? Det var intressant för att jag fann det så svårt att vinklar, styra handleden. Så att det frustrerade mig mycket. Men jag försökte övervinna det så gott som det gick men, ja men jag lyckades inte alltid. Ja. Har du några andra tankar? Nej.	What did you think of the training session? It was interesting because I found it so difficult to angle, control the wrist. So that frustrated me a lot. But I tried to overcome it as best I could but, yes but I did not always succeed. Yes. Do you have any other thoughts? No.
P3	20	18	66	50	30	16	4	0	0	2	NVIDIA VR Funhouse spårar inte ena kontrollen, därmed ospelbart. Löser sig med omstart av datorn. Självständig.	NVIDIA VR Funhouse does not track one control, thus unplayable. Solves by restarting the computer. Independent.	Vad tyckte du om passet? Kul. Jag…det var ett extra långt pass så jag fick möjlighet att testa många olika grejer och trötta ut mig själv rejält. Men ja, det var det. Hart du några andra tankar? Nej.	What did you think of the training session? Cool. I… it was an extra long session so I got the opportunity to try many different things and tire myself out really. But yes, that was it. Do you have any other thoughts? No.
P3	21	17	85	70	40	30	0	0	0	2	Karin Törnbom är träningsgivare. Speltider är uppskattade utifrån tidigare träningspass då de inte noterades under passet.	Karin Törnbom is a training provider. Playing times are estimated based on previous training sessions as they were not noted during the session.	Det var kul. Jag grottade ner mig riktigt i Beat Saber och prövade en ny låt som jag klarade idag! Jag lyckades bättre än sist.	It was fun. I really dug into Beat Saber and tried a new song that I managed today! I succeeded better than last time.
P3	22	18	83	78	47	31	0	0	0	2	Självständig.	Independent.	Vad tyckte du om passet? Jo, det var som vanligt jättekul. Jag fick med både och testa nya spel faktiskt och Beat Saber så fick jag med både gamla och nya favoriter, en ny bekantskap. Men annars så jättekul. Har du några andra tankar? Nej.	What did you think of the training session? Yes, it was as usual great fun. I got to both try new games actually and Beat Saber, so I got both old and new favorites, a new acquaintance. But otherwise so great fun. Do you have any other thoughts? No.
P4	1	11	63	28	28	0	0	0	0		Språkbarriär försvårar instruktioner. Behöver till slut sätta fast handkontroller. Blir ordentligt utmattad vänster arm och mentalt.	Language barrier makes instructions difficult. Need to finally attach hand controls. Gets really exhausted left arm and mentally.	Vad tyckte du om passet? Mycket bra. Mycket bra. Dem är bra, jag tycker mycket bra. Har du några andra tankar? Nej.	What did you think of the training session? Very good. Very good. They are good, I think very well. Do you have any other thoughts? No.
P4	2	15	68	48	48	0	0	0	0		Går från sittande till stående. Hänger med i spelet mycket bättre än föregående pass. Klarar sig utan fastspänd vänsterhand fram till och med 17:01 då den behöver sättas fast för att inte glida ur händerna. Blir helt utmattad i armen innan de längre pauserna.	Goes from sitting to standing. Accompanies the game much better than the previous session. Can do without clamped left hand until 17:01 when it needs to be fastened so as not to slip out of the hands. Gets completely exhausted in the arm before the longer breaks.	Vad tyckte du om passet? Bra. Mycket bra, det tyckte jag. Ja. Har du några andra tankar? Nej nej, jag tyckte dem är bra vi kan röra mig mycket, med handen, med allt sånt. Dem är bra träning, jag tror så.	What did you think of the training session? Good. Very good, I thought. Yes. Do you have any other thoughts? No no, I thought they were good we can move a lot, with the hand, with all that. They are good training, I think so.
P4	3	17	73	34	34	0	0	0	0		Trött efter testning, spänner fast handkontroll. Tecken på neglect. Spelar till total utmattning i drabbad arm, vilar, och gör det sedan igen. Och igen.	Tired after testing, tightens hand control. Signs of neglect. Plays to total exhaustion in affected arm, rests, and then does it again. And again.	Vad tyckte du om passet? Bra. Jag kan röra mig mycket, handen. Har du några andra tankar? Nej dem jag tror dem är mycket bra, till sånna människor som jag är. Dem är bra jag tänkte, dem är duktigt bra.	What did you think of the training session? Good. I can move a lot, hand. Do you have any other thoughts? No, I think they are very good, to people like me. They are good I thought, they are good.
P4	4	17	72	41	41	0	0	0	0		Tecken på neglect. Kommer in snabbare i spelet än förra gången. Första passet utan fastsatt hand (alltså första 13 minuter).	Signs of neglect. Gets into the game faster than last time. First session without a fixed hand (ie first 13 minutes).	Vad tyckte du om passet? Bra. Har du några andra tankar? Dem bra vi kan röra sig mycket, med dem spelare. Med handen också bra. Bättre med handen röra sig, inte bara sitter på en plats. Därför dem är bra jag tror.	What did you think of the training session? Good. Do you have any other thoughts? The good we can move a lot, with them players. With the hand also good. Better with the hand move, not just sitting in one place. Therefore they are good I think.
P4	5	17	29	23	23	0	0	0	0		Att manuellt guida deltagarens kontroll underlättar instruktioner.	Manually guiding the participant's control facilitates instructions.	Vad tyckte du om passet? Bra jag tyckte, det är mycket bra. Jag kan röra mig mer. Bara jag har ont i foten, dem inte spelar roll varje dag jag har så. Har du några andra tankar? Jag tänkte dem är bra hjälpa sånna människor som jag är. Med som dem kan röra sig mycket med handen, med kroppen. Jag tyckte dem är bra.	What did you think of the training session? Good I thought, it's very good. I can move more. Only I have foot pain, they do not matter every day I have so. Do you have any other thoughts? I thought they are good at helping people like me. With which they can move a lot with the hand, with the body. I thought they were good.
P4	6	15	34	27	27	0	0	0	0		Bra rörelser. Betydligt svårare att spela sittande. Spelar till total utmattning av hand/arm.	Good movements. Significantly more difficult to play seated. Plays to total exhaustion of hand / arm.	Vad tyckte du om passet? Idag jag känner mig trött eller jag kan mer göra sånna grejer med som förut jag kan inte. Jag tror så, jag vet inte riktigt. Jag kan röra mig mer med allt kroppena idag. Har du några andra tankar? Nej.	What did you think of the training session? Today I feel tired or I can do more things like that before I can not. I think so, I do not really know. I can move more with all my bodies today. Do you have any other thoughts? No.
P4	7	17	112	78	78	0	0	0	0		Blir snabbt uttröttad spelande sittande. Spelar sittande pga knäsmärta. Bättre kvalitet i rörelser spelande stående. Spelar till närmast total utmattning i armen. Fastsatt kontroll i drabbad hand nästan hela passet.	Gets tired tired playing sitting. Plays seated due to knee pain. Better quality in motion playing standing. Plays to almost total exhaustion in the arm. Established control in affected hand almost the entire pass.	Vad tyckte du om passet? Idag jag tyckte dem är bäst som jag gör här. Idag. Dem är bästa träning min med handen. Har du några andra tankar? Jag vet inte. Nej, dem allt bra. Bara idag jag tycker mer från alla som jag tränar här idag. Som min handen gick mycket bra...på allt.	What did you think of the training session? Today I thought they are the best as I do here. Today. They are my best training with my hand. Do you have any other thoughts? I do not know. No, them all good. Only today I think more from everyone I train here today. As my hand went very well ... on everything.
P4	8	15	51	37	37	0	0	0	0		Blir uttröttad snabbare än vanligt	Gets tired faster than usual	Vad tyckte du om passet? Bra. Jag tyckte dem är bra, hjälpa med handen mer. Har du några andra tankar? Jag vet inte…dem är bra till olika saker som till kroppen som vi kan röra mer, med handen, med allt, med alla kroppena.	What did you think of the training session? Good. I thought they are good, help with the hand more. Do you have any other thoughts? I do not know… they are good for different things like the body that we can touch more, with the hand, with everything, with all the bodies.
P4	9	17	60	45	45	0	0	0	0		Blir som vanligt totalt utmattad I drabbad hand/arm.	As usual, becomes completely exhausted in affected hand / arm.	Vad jag tyckte dem är bra I allt. Jag har inte så mycket ont I handen, jag tränar bra idag. Har du några andra tankar? Nej.	What I thought of them is good in everything. I do not have much pain in my hand, I train well today. Do you have any other thoughts? No.
P5	1	16	19	12	0	12	0	0	0	0	Tar bort vänster kontroll i Balloon Knight för att uppmuntra användning av höger hand.	Removes left balloon knight control to encourage the use of the right hand.	Vad tyckte du om passet? Det var bra. Har du några andra tankar? Nej.	What did you think of the training session? It was good. Do you have any other thoughts? No.
P5	2	17	64	42	0	42	0	0	0	2	Spelar framförallt Fire Archer. Uppger armtrötthet som skäl till tidigt slut.	Plays mainly Fire Archer. Indicates arm fatigue as a reason for early termination.	Vad tyckte du om passet? Det var bra. Jag märkte ju att jag inte läst dem där instruktionerna. Har du några andra tankar? Nej.	What did you think of the training session? It was good. I noticed that I did not read those instructions. Do you have any other thoughts? No.
P5	3	17	57	31	1	30	0	0	0	2	Tecken på neglect. Kommer ihåg instruktioner bättre. Tar bort vänsterkontrollen för större fokus på höger. Överstimulerad av Beat Saber, ffa musiken var jobbig.	Signs of neglect. Remember instructions better. Removes the left control for greater focus on the right. Overstimulated by Beat Saber, ffa the music was awkward.	Vad tyckte du om passet? Mycket bra. Har du några andra tankar? Nej.	What did you think of the training session? Very good. Do you have any other thoughts? No.
P5	4	17	28	17	0	17	0	0	0	2	Fortsatt en del ofrivilliga rörelser, klickar på knappar. Tar bort vänsterkontrollen för större fokus på höger.	Still some involuntary movements, click on buttons. Removes the left control for greater focus on the right.	Vad tyckte du om passet? Det där var bra. Det var lite för hoptryckt. Har du några andra tankar? Nej.	What did you think of the training session? That was good. It was a little too crowded. Do you have any other thoughts? No.
P5	5	17	107	54	27	27	0	0	0	2	Svårt med inlärning av hur hårdvara och mjukvara fungerar. Problem med exekutiv funktion märks i fire archer. Genom att justera inställningar för att minimera stimuli från ljud och ljus så går det med viss träning att få till meningsfulla pass i Beat Saber. Många ofrivilliga rörelser, framförallt klickningar på handkontrollens knappar.	Difficult with learning how hardware and software work. Problems with executive function are noticed in four arches. By adjusting settings to minimize stimuli from sound and light, it is possible with some training to get meaningful workouts in Beat Saber. Many involuntary movements, especially clicks on the control buttons.	Vad tyckte du om passet? Det var bra, jag tyckte det var…det gav mer än…föregående pass. Har du några andra tankar? Nej…jo…det var det.	What did you think of the training session? It was good, I thought it was… it gave more than… previous pass. Do you have any other thoughts? No… yes… that was it.
P5	6	17	54	35	8	0	27	0	0	2	Hade svårt att greppa teleporteringsfunktionen men lyckades till slut. Tecken på exekutiv dysfunktion. Många ofrivilliga rörelser i form av felaktiga och oönskade knapptryckningar. Trasslar lätt in sig i sladden vid navigering med tumknappen. Har svårt att komma ihåg instruktioner. Måste upprepa isntruktioner många gånger men de tycks glömmas bort oundvikligen när tillräcklig tid förflutit.	Had a hard time grasping the teleporting function but eventually succeeded. Signs of executive dysfunction. Many involuntary movements in the form of incorrect and unwanted keystrokes. Slightly entangles in the cord when navigating with the thumb button. Has difficulty remembering instructions. Must repeat instructions many times but they seem to be inevitably forgotten when sufficient time has e…	Vad tyckte du om passet? Det tyckte jag var bra, roligt. Har du några andra tankar? Nej.	What did you think of the training session? I thought that was good, fun. Do you have any other thoughts? No.
P5	7	18	53	28	19	0	9	0	0	2	Inte intresserad av träningsgivarens förslag för att få optimal träning. Blir totalt desorienterad i Longbow. Ofrivilliga knapptryck på tumknappen ställer till det rejält. Kommer till slut in i spelet hjälpligt.	Not interested in the training provider's suggestions for optimal training. Gets totally disoriented in Longbow. Involuntary button presses on the thumb button make it really. Finally comes into the game helpful.	Vad tyckte du om passet? Det var bra. Har du några andra tankar? Nej.	What did you think of the training session? It was good. Do you have any other thoughts? No.
P5	8	18	49	29	29	0	0	0	0	2	Fortsatt svårt att minnas instruktioner samt förstå dem. Tecken på uppmärksamhetsstörning. Ofrivilliga klickande rörelser.	Still difficult to remember instructions and understand them. Signs of attention deficit disorder. Involuntary clicking movements.	Vad tyckte du om passet? Det var bra. Har du några andra tankar? Nej.	What did you think of the training session? It was good. Do you have any other thoughts? No.
P5	9	18	98	74	74	0	0	0	0	2	Kommer in i spelet mycket snabbare än förra gången. Går spontant över till att enbart använda högerkontrollen vid 3e omgången. Rörelsernas kvalitet något bättre, men fortfarande sämre än förväntat med tanke på armens/armarnas rent motoriska funktionsnivå. Rörelserna är mycket mindre och långsammare än vad som kan uppbådas vid separat testning och uppmaning för isolerad rörelse. Passet avslutas då…	Getting into the game much faster than last time. Spontaneously switches to using only the right control in the 3rd round. The quality of the movements is slightly better, but still worse than expected given the purely motor function level of the arm (s). The movements are much smaller and slower than what can be commanded by separate testing and call for isolated movement. The session ends when …	Vad tyckte du om passet? Det var bra. Har du några andra tankar? Nej.	What did you think of the training session? It was good. Do you have any other thoughts? No.
P5	10	18	102	53	53	0	0	0	0	2	Tar många och långa pauser. Passet avslutas i förtid när deltagaren får svårt med balansen.	Takes many and long breaks. The session ends prematurely when the participant has difficulty with balance.	Vad tyckte du om passet? Jag tyckte det var bra. Har du några andra tankar? Nej. Ja. Dem kunde under, under det golvet som man går på här, om dem inte gör det ner utan samma nivå, det skulle vara bra. För det skrämmer en.	What did you think of the training session? I thought it was good. Do you have any other thoughts? No. Yes. They could go under, under the floor that you walk on here, if they did not do it down without the same level, it would be good. Because it scares one.	Det deltagaren syftar på är att den virtuella miljön i Beat Saber, som består av en plattform som svävar över en bottenlös avgrund, är skrämmande.	What the participant is referring to is that the virtual environment in Beat Saber, which consists of a platform that hovers over a bottomless abyss, is frightening.
P5	11	18	58	33	33	0	0	0	0	2	Svårt att komma ihåg spelets regler och kontroller, men blir bättre på att spela.	Hard to remember the rules and controls of the game, but gets better at playing.	Vad tyckte du om passet? Det var bra, ja. Har du några andra tankar? Nej.	What did you think of the training session? That was good, yes. Do you have any other thoughts? No.
P5	12	18	51	33	33	0	0	0	0	2	Som föregående pass	Like the previous session	Vad tyckte du om passet? Jag tyckte det var bra. Har du några andra tankar? Nej. Det skulle väl vara det här…när man står här, och här uppe, och så går det rakt ned. Det är inte bra för oss.	What did you think of the training session? I thought it was good. Do you have any other thoughts? No. It would probably be this… when you stand here, and up here, and then it goes straight down. That's not good for us.	Det deltagaren syftar på är att den virtuella miljön i Beat Saber, som består av en plattform som svävar över en bottenlös avgrund, är skrämmande.	What the participant is referring to is that the virtual environment in Beat Saber, which consists of a platform that hovers over a bottomless abyss, is frightening.
P5	13	18	105	58	58	0	0	0	0	2	Kommer in i spelet snabbare än vanligt. Avsevärt färre ofrivilliga rörelser.	Getting into the game faster than usual. Significantly fewer involuntary movements.	Vad tyckte du om passet? Det var bra. Fast jag hade ju kunnat lite slå det också, dem som var svår. Har du några andra tankar? Nej.	What did you think of the training session? It was good. Although I could have beaten it a little too, those who were difficult. Do you have any other thoughts? No.
P5	14	18	93	45	45	0	0	0	0	2	Filmar med mixed reality. Går igenom materialet med deltagaren för att lyfta förbättringsområden och vad personen har svårt för.	Mixed reality movies. Goes through the material with the participant to highlight areas for improvement and what the person has difficulty with.	Vad tyckte du om passet? Det var väldigt givande. Har du några andra tankar? Nej men speciellt när man fick titta hur man slår. Det var, är..det skulle nog göra andra gott.	What did you think of the training session? It was very rewarding. Do you have any other thoughts? No, but especially when you got to see how to hit. It was, is..it would probably do others good.
P5	15	18	122	62	62	0	0	0	0	2	Filmar med mixed reality. Deltagaren är mycket mån om att ta pauser regelbundet för att gå igenom materialet tillsammans.	Mixed reality movies. The participant is very careful to take breaks regularly to go through the material together.			Material för deltagarens reflektioner är försvunnet, men det var ganska likte föregående pass.	Material for the participant's reflections has disappeared, but it was quite similar to the previous session.
P5	16	18	126	56	56	0	0	0	0	2	Har glömt av de flesta instruktioner, men slår likväl nya rekord.	Have forgotten most of the instructions, but still break new records.	Vad tyckte du om passet? Ja, det var bra. Har du några andra tankar? Nej.	What did you think of the training session? Yes, that was good. Do you have any other thoughts? No.
P5	17	18	73	47	47	0	0	0	0	2	Svårt att komma ihåg instruktioner.	Hard to remember instructions.	Vad tyckte du om passet? Det var bra. Det var bättre än vad ska jag säga en och samma. Har du några andra tankar? Nej.	What did you think of the training session? It was good. It was better than what I should say one and the same. Do you have any other thoughts? No.
P5	18	18	120	60	60	0	0	0	0	2	Karin Törnbom är träningsgivare. Träningstider är skattade.	Karin Törnbom is a training provider. Training times are estimated.	Bra.	Good.
P5	19	18	87	43	43	0	0	0	0	2	Vill gärna bli jämförd i sin prestation med andra och sig själv.	Wants to be compared in his performance with others and himself.	Vad tyckte du om passet? Det var bra…fast jag kommer att göra ett svärd. Har du några andra tankar? Nej.	What did you think of the training session? It was good… though I will make a sword. Do you have any other thoughts? No.	Deltagaren syftar på att den kommer tillverka ett eget svärd för att träna med hemma.	The participant means that it will make its own sword to train with at home.
P5	20	18	59	38	38	0	0	0	0	2	Nya rekord.	New record.	Vad tyckte du om passet? Det var bra. Har du några andra tankar? Nej, nästa pass blir bättre.	What did you think of the training session? It was good. Do you have any other thoughts? No, the next session will be better.
P5	21	18	131	65	65	0	0	0	0	2	Nya rekord, fortsatta minnessvårigheter.	New records, continued memory difficulties.	Vad tyckte du om passet? Ja bra. Speciellt när man kunde få ut vad man hade gjort. Alltså bra. Har du några andra tankar? Nej.	What did you think of the training session? Yes good. Especially when you could get out what you had done. So good. Do you have any other thoughts? No.	Deltagaren syftar på att man i spelet får feedback på hur bra/dåligt man gör ifrån sig, både på individuell blocknivå och sammantaget.	The participant aims to give feedback in the game on how good / bad you are doing, both at individual block level and overall.
P6	1	15	28	9	0	9	0	0	0	0	Blir mycket snabbt utmattad i vänster sida i Balloon Knight. Använder mikropauser på handfull sekunder för att återhämta sig.	Gets exhausted very quickly in the left side in Balloon Knight. Uses micro-breaks in a handful of seconds to recover.	Vad tyckte du om passet? Trevligt. Har du några andra tankar? Nej egentligen inte.	What did you think of the training session? Nice. Do you have any other thoughts? No not really.
P6	3	13	13	6	0	6	0	0	0	0	Höger hand värker, spelar bara med vänster	Right hand aches, only plays with left	Vad tyckte du om passet? Kul. Har du några andra tankar? Nej.	What did you think of the training session? Cool. Do you have any other thoughts? No.
P6	4	15	56	32	32	0	0	0	0	0	Tracking slutar fungera, kalibrerar om rummet. Stor förbättring därefter, men inte perfekt. Tycks inte riktigt tycka om träningen	Tracking stops working, recalibrates the room. Great improvement afterwards, but not perfect. Does not really like the training	Vad tyckte du om passet? Bra. Har du några andra tankar? Nej. Nej inte som jag kan formulera så. Jag tycker det här känns avigt med dem röda, jag tycker inte att jag når dem. Men det är ju beror ju på kan armens…förmåga, ja.	What did you think of the training session? Good. Do you have any other thoughts? No. No, not as I can put it. I think this feels awkward with them red, I do not think I reach them. But it depends on the ability of the arm, yes.
P6	5	14	51	35	29	0	6	0	0	0	Speldödande bugg i NVIDIA VR Funhouse. Longbow är för komplicerat och ansträngande. Presterar sämre än förväntat i Beat Saber, även med icke-drabbad sida, kognitiv begränsning?	Game-killing bug in NVIDIA VR Funhouse. Longbow is too complicated and strenuous. Performs worse than expected in Beat Saber, even with non-affected side, cognitive impairment?	Vad tyckte du om passet? Bra. Har du några andra tankar? Nej.	What did you think of the training session? Good. Do you have any other thoughts? No.	Testning ej utförd på deltagarens begäran, men använder datan som om att testning utförts för att kunna få veckovis träningsdos	Testing not performed at the participant's request, but using the data as if testing had been performed in order to receive a weekly training dose
P6	6	15	56	29	29	0	0	0	0	1	Har svårt att uppmärksamma feedback från spelet, implikationer för belöningsmekanismer? Spelbrytande buggar i NVIDIA VR Funhouse trots omstarter.	Having trouble paying attention to feedback from the game, implications for reward mechanisms? Game-breaking bugs in NVIDIA VR Funhouse despite reboots.	Vad tyckte du om passet? Bra, bra. Bra. Jätte roligt kan man ju inte säga att det var, men bra. Ja. Speciellt det första. Ja men det var ju för att resultatet blev bra. Har du några andra tankar?	What did you think of the training session? Good good. Good. You can not say that it was really fun, but good. Yes. Especially the first. Yes, but that was because the result was good. Do you have any other thoughts?
P6	7	16	49	35	35	0	0	0	0		NVIDIA VR Funhouse ospelbart trots omstarter.	NVIDIA VR Funhouse unplayable despite rebooting.	Vad tyckte du om passet? Roligt. Det tycker jag ju alltid. Har du några andra tankar? Nej. Jag har inga tankar alls just nu.	What did you think of the training session? Funny. I always think so. Do you have any other thoughts? No. I have no thoughts at all right now.	Ingen tid för planerade testningen, prioriterar träning.	No time for planned testing, prioritize training.
P6	8	17	45	29	29	0	0	0	0		Träningstid begränsat av hjärntrötthet. Testningen innan träningen var rätt utmattande också. Blir dock ordentligt armtrött.	Exercise time limited by brain fatigue. The testing before training was quite exhausting as well. However, gets really tired.	Vad tyckte du om passet? Roligt. Men det tycker jag alltid. Har du några andra tankar? Nej, egentligen inte. Jag tycker ändå att det är konstigt att det känns…varje gång tidigare så har det kännts som att jag går bättre. Ja, det är väl dem tankarna att det är så bra.	What did you think of the training session? Funny. But I always think so. Do you have any other thoughts? No not really. I still think it's strange that it feels… every time before, it has felt like I'm getting better. Yeah Al that sounds pretty crap to me, Looks like BT aint for me either.
P6	9	17	37	23	23	0	0	0	0		Fåt ont i pannan av head-setet. Redogör spontant för förbättrad balans. Blir uttröttad oerhört snabbt och känner sig nöjd med passet.	Got a headache from the headset. Spontaneously report improved balance. Gets tired extremely quickly and feels satisfied with the workout.	Glömde fråga.	Forgot to ask.
P7	1	13	58	21	21	0	0	0	0	0	Neglect vänster men går hjälpligt ändå. Spelande sittande klarar bara enstaka block på vänster.	Neglect left but goes helpful anyway. Playing seated can only handle single blocks on the left.	Vad tyckte du om passet? Jättekul. Har du några andra tankar? Ja det jag tänker mycket på det är ju neglectet, att uppmärksamheten, att man tränar det också. Jättekul.	What did you think of the training session? Great fun. Do you have any other thoughts? Yes, what I think about a lot is the neglect, that the attention, that you train it too. Great fun.
P7	2	11	23	11	11	0	0	0	0	0	Något bättre prestation än förra passet.	Slightly better performance than the previous session.	Vad tyckte du om passet? Roligt, inspirerande. Har du några andra tankar? Ja det är det jag pratat om innan med neglectet, att jag tror att det här är kanonbra träning för mitt neglect. Absolut.	What did you think of the training session? Fun, inspiring. Do you have any other thoughts? Yes, that's what I've talked about before with neglect, that I think this is great training for my neglect. Absolutely.
P7	3	11	11	5	5	0	0	0	0	0	Var ej inbokad denna dag, men vi lyckades få till ett pass ändå.	Was not booked this day, but we managed to get a pass anyway.	Vad tyckte du om passet? Jätteroligt. Nyttigt, känner att det blir bättre och bättre. Känns jättebra. Har du några andra tankar? Som förra gången att jag tror det här är bra för neglectet också.	What did you think of the training session? Very funny. Useful, feel that it gets better and better. Feels great. Do you have any other thoughts? Like last time I think this is good for neglect too.
P7	4	13	131	68	48	20	0	0	0	1	Klarar stående i 5 minuter men blir då utmattad. Tracking för vänsterhanden krånglar ofta, sensorer tycks döljas spelande sittande med kontrollen i knät.	Can stand for 5 minutes but then becomes exhausted. Tracking for the left hand is often a hassle, sensors seem to be hidden while playing with the control in the lap.	Vad tyckte du om passet? Jättebra. Känner mig trött efteråt idag, det är nog första gången jag varit mer trött än innan. Men nu stod jag ju upp idag också så jag fick träna lite balans, jättebra. Kanon. Har du några andra tankar? Åter igen neglected. Jag tror jag säger det varje gång, men neglected framförallt. Jättebra.	What did you think of the training session? Great. Feeling tired afterwards today, it's probably the first time I've been more tired than before. But now I got up today too so I had to train a little balance, great. Cannon. Do you have any other thoughts? Again neglected. I think I say it every time, but neglected above all. Great.
